# Supplementary material for: Phase Ib Study of Atezolizumab Plus Interferon-α with or without Bevacizumab in Patients with Metastatic Renal Cell Carcinoma and Other Solid Tumors
Source: Curr Oncol. 2021 Dec 20;28(6):5466–79. doi: 10.3390/curroncol28060455 (PMC8700717; doi:10.3390/curroncol28060455)
Supplement: Supplementary file 1 [file curroncol-28-00455-s001.zip]

Archive with 1 entries (1 files):
- curroncol-1488941-supplementary.pdf
